# Supplementary material for: CD73-Mediated Formation of Extracellular Adenosine Is Responsible for Adenosine A2A Receptor-Mediated Control of Fear Memory and Amygdala Plasticity
Source: Int J Mol Sci. 2022 Oct 24;23(21):12826. doi: 10.3390/ijms232112826 (PMC9653840; doi:10.3390/ijms232112826)
Supplement: Supplementary file 1 [file ijms-23-12826-s001.zip]

Archive with 1 entries (1 files):
- ijms-1940509-supplementary.pdf
